# Supplementary material for: Retrieval of the Aveir™ leadless pacemaker with the double-snare technique
Source: Eur Heart J Case Rep. 2024 May 30;8(6):ytae267. doi: 10.1093/ehjcr/ytae267 (PMC11195313; doi:10.1093/ehjcr/ytae267)
Supplement: ytae267_Supplementary_Data [file ytae267_supplementary_data.zip]

Archive with 2 entries (2 files):
- movie1.mp4
- movie2.mp4
